# Supplementary material for: Emissions mitigation opportunities for savanna countries from early dry season fire management
Source: Nat Commun. 2018 Jun 8;9:2247. doi: 10.1038/s41467-018-04687-7 (PMC5993717; doi:10.1038/s41467-018-04687-7)
Supplement: Supplementary file 3 — Supplementary Data 1 [file 41467_2018_4687_MOESM3_ESM.xlsx]

## Sheet: Supplementary Data 1
Region	Country	Eqtr	GFED4 pixels	Mean EDS	SD EDS	Mean LDS	SD LDS	Mean LDS-EDS	SD LDS-EDS
Africa	Central African Republic	N	750	2283416	959849	19391928	2465812	17108511	2293428
Africa	Angola	S	1385	8668539	1389729	24361431	2149609	15692892	3279155
Africa	Zambia	S	951	2801045	1076358	17293619	1271411	14492575	1985604
Africa	Congo, DRC	S	1444	14744246	1841035	22894621	3606291	8150368	4542042
Africa	Tanzania	S	1061	1926648	650844	7958423	1281405	6031774	1267807
Africa	Mozambique	S	801	6073121	1924098	9417789	1911034	3344668	3387507
Africa	Nigeria	N	849	381538	260177	3153920	976665	2772381	842857
Africa	Congo, DRC	N	227	1240407	283964	3322901	1741653	2082494	1911865
Africa	Chad	N	395	1360279	298521	2902704	493971	1542425	465132
Africa	Guinea	N	307	1622061	422837	2734593	417710	1112532	615352
Africa	Ethiopia	N	571	1156666	371442	2248009	331089	1091343	505078
Africa	Zimbabwe	S	363	215972	100332	1028202	247576	812231	283460
Africa	Sierra Leone	N	37	45213	45551	526922	130011	481709	155557
Africa	Congo	S	183	348432	88629	799619	241132	451187	270713
Africa	Mali	N	316	700574	196099	1021034	181773	320460	243083
Africa	Guinea-Bissau	N	58	24875	11790	344745	67709	319870	62504
Africa	Uganda	N	229	1021578	688488	1253426	412905	231847	720628
Africa	South Africa	S	102	83841	33611	265893	57224	182052	56678
Africa	Gabon	S	93	58342	23196	186917	88932	128575	86205
Africa	Malawi	S	142	308234	79651	412799	72107	104565	104218
Africa	Burundi	S	32	18258	14071	51593	35811	33336	24808
Africa	Swaziland	S	14	5188	2451	26493	11252	21305	10869
Africa	Uganda	S	47	15459	8960	27647	18369	12188	16200
Africa	Rwanda	S	24	2642	1777	10873	7499	8231	7001
Africa	Kenya	N	98	16655	4631	18293	9295	1638	10491
Africa	Somalia	S	5	115	106	728	1312	614	1343
Africa	Somalia	N	19	5346	5306	4310	4065	-1036	5442
Africa	Eritrea	N	8	2342	1804	435	255	-1907	1747
Africa	Cote d'Ivory	N	256	1408080	483102	1402683	392022	-5397	563391
Africa	Niger	N	20	20979	5180	15446	6329	-5533	8512
Africa	The Gambia	N	15	20652	6428	4399	2021	-16253	6015
Africa	Kenya	S	185	75549	98359	49854	31183	-25695	108586
Africa	Togo	N	79	476413	113586	278359	128356	-198053	172533
Africa	Burkina Faso	N	280	566833	166343	136732	31901	-430101	155438
Africa	Ghana	N	225	1566081	331949	1055595	203325	-510486	404756
Africa	Senegal	N	129	738830	149756	218938	57366	-519892	144708
Africa	Benin	N	154	1023387	287496	341300	104253	-682087	308494
Africa	Cameroon	N	339	2694228	912228	1737373	487416	-956855	864000
Africa	Sudan	N	849	8854451	1077875	4756153	1100791	-4098299	1467259
Asia	Nepal	N	59	93	73	4222	2447	4129	2447
Asia	India	N	49	532	462	4477	2366	3945	2311
Aust_Asia	Australia	S	2205	4319226	1248351	11191028	3956869	6871803	3675401
Aust_Asia	Papua New Guinea	S	40	1185	1198	70047	69087	68862	69418
Aust_Asia	Indonesia	S	19	1036	1119	38489	27431	37454	27613
N_America	Mexico	N	20	537	252	526	447	-11	528
N_America	United States	N	228	12520	4194	10286	8691	-2234	7901
S_America	Brazil	S	3596	876019	399224	9898291	6008401	9022271	5733197
S_America	Bolivia	S	329	101435	74986	2659987	1587888	2558553	1525268
S_America	Colombia	N	236	227106	104376	862636	380948	635530	434109
S_America	Paraguay	S	242	287922	174602	769513	493945	481590	441098
S_America	Venezuela	N	396	507146	103419	797570	191886	290424	205277
S_America	Brazil	N	156	46391	55557	238291	95836	191900	91732
S_America	Argentina	S	326	182851	113701	339013	150711	156162	112241
S_America	Uruguay	S	288	5124	3855	7267	2766	2143	3850
S_America	Guyana	N	49	40665	17935	16029	10289	-24637	23113
