# Supplementary material for: Emissions mitigation opportunities for savanna countries from early dry season fire management
Source: Nat Commun. 2018 Jun 8;9:2247. doi: 10.1038/s41467-018-04687-7 (PMC5993717; doi:10.1038/s41467-018-04687-7)
Supplement: Supplementary file 4 — Supplementary Data 2 [file 41467_2018_4687_MOESM4_ESM.xlsx]

## Sheet: Supplementary Data 2
Region	Country	Equator	Savanna km2	Savanna km2 (>600 mm)
Africa	Angola	S	1074134	980891
Africa	Benin	N	108459	108459
Africa	Botswana	S	305949	0
Africa	Burkina Faso	N	265306	205026
Africa	Burundi	S	16653	16653
Africa	Cameroon	N	208121	204375
Africa	Central African Republic	N	542850	542850
Africa	Chad	N	734222	292493
Africa	Congo	S	107443	107443
Africa	Congo, DRC	N	128760	128760
Africa	Congo, DRC	S	1020195	1020195
Africa	Cote d'Ivory	N	168879	168879
Africa	Eritrea	N	52768	4168
Africa	Ethiopia	N	560136	299436
Africa	Gabon	S	43082	43082
Africa	Ghana	N	153451	153451
Africa	Guinea	N	187518	187518
Africa	Guinea-Bissau	N	22715	22715
Africa	Kenya	N	207391	50630
Africa	Kenya	S	178760	107204
Africa	Malawi	S	68028	68028
Africa	Mali	N	671798	230301
Africa	Mauritania	N	368994	0
Africa	Mozambique	S	586491	523058
Africa	Namibia	S	232921	0
Africa	Niger	N	540594	13096
Africa	Nigeria	N	731420	605909
Africa	Rwanda	S	12160	12160
Africa	Senegal	N	185529	87537
Africa	Sierra Leone	N	18156	18156
Africa	Somalia	N	473767	7811
Africa	Somalia	S	6381	743
Africa	South Africa	S	165151	52191
Africa	Sudan	N	1572337	596143
Africa	Swaziland	S	6599	5857
Africa	Tanzania	S	715340	683738
Africa	The Gambia	N	6461	6461
Africa	Togo	N	47188	47188
Africa	Uganda	N	158686	155546
Africa	Uganda	S	22037	22037
Africa	Zambia	S	617599	616525
Africa	Zimbabwe	S	375026	253645
Asia	India	N	9358	9358
Asia	Nepal	N	20472	20472
Aust_Asia	Australia	S	2194995	1400738
Aust_Asia	Indonesia	S	7955	7955
Aust_Asia	Papua New Guinea	S	18396	18396
N_America	Mexico	N	5564	5564
N_America	United States	N	74893	74703
S_America	Argentina	S	161001	161001
S_America	Bolivia	S	130837	130837
S_America	Brazil	N	76124	76124
S_America	Brazil	S	2092977	2092899
S_America	Colombia	N	151182	151182
S_America	Guyana	N	12192	12192
S_America	Paraguay	S	131908	131908
S_America	Uruguay	S	174040	174040
S_America	Venezuela	N	232819	232819
