# Supplementary material for: Emissions mitigation opportunities for savanna countries from early dry season fire management
Source: Nat Commun. 2018 Jun 8;9:2247. doi: 10.1038/s41467-018-04687-7 (PMC5993717; doi:10.1038/s41467-018-04687-7)
Supplement: Supplementary file 5 — Supplementary Data 3 [file 41467_2018_4687_MOESM5_ESM.xlsx]

## Sheet: Supplementary Data 3
Region	Country	Eqtr	PA (km2)	PA >600mm (km2)	% PA	% PA> 600mm
Africa	Angola	S	53155	44195	5	5
Africa	Benin	N	28215	28215	26	26
Africa	Botswana	S	87346		29
Africa	Burkina Faso	N	38319	20624	14	10
Africa	Burundi	S	699	699	4	4
Africa	Cameroon	N	20099	17148	10	8
Africa	Central African Republic	N	90620	90620	17	17
Africa	Chad	N	139984	61242	19	21
Africa	Congo	S	12547	12547	12	12
Africa	Congo, DRC	N	55273	55273	43	43
Africa	Congo, DRC	S	60290	60290	6	6
Africa	Cote d'Ivory	N	32880	32880	20	20
Africa	Eritrea	N	4043		8	0
Africa	Ethiopia	N	138312	93544	25	31
Africa	Gabon	S	3672	3672	9	9
Africa	Ghana	N	18000	18000	12	12
Africa	Guinea	N	48115	48115	26	26
Africa	Guinea-Bissau	N	4602	4602	20	20
Africa	Kenya	N	30674	11309	15	22
Africa	Kenya	S	35028	22094	20	21
Africa	Malawi	S	11567	11567	17	17
Africa	Mali	N	69863	15959	10	7
Africa	Mauritania	N	599		0
Africa	Mozambique	S	102022	80374	17	15
Africa	Namibia	S	91506		39
Africa	Niger	N	56474	3121	10	24
Africa	Nigeria	N	88435	76689	12	13
Africa	Rwanda	S	803	803	7	7
Africa	Senegal	N	47143	20843	25	24
Africa	Sierra Leone	N	1339	1339	7	7
Africa	Somalia	N			0	0
Africa	Somalia	S	82	82	1	11
Africa	South Africa	S	72171	20864	44	40
Africa	Sudan	N	85033	76828	5	13
Africa	Swaziland	S	474	474	7	8
Africa	Tanzania	S	299985	285389	42	42
Africa	The Gambia	N	327	327	5	5
Africa	Togo	N	5493	5493	12	12
Africa	Uganda	N	24068	22992	15	15
Africa	Uganda	S	2808	2808	13	13
Africa	Zambia	S	220677	220308	36	36
Africa	Zimbabwe	S	100349	66006	27	26
Asia	India	N	898	898	10	10
Asia	Nepal	N	3623	3623	18	18
Aust_Asia	Australia	S	315016	285516	14	20
Aust_Asia	Indonesia	S	3758	3758	47	47
Aust_Asia	Papua New Guinea	S	6379	6379	35	35
N_America	Mexico	N	4685	4685	84	84
N_America	United States	N	2611	2611	4	4
S_America	Argentina	S	15762	15762	10	10
S_America	Bolivia	S	24069	24069	18	18
S_America	Brazil	N	40272	40272	53	53
S_America	Brazil	S	231441	231362	11	11
S_America	Colombia	N	6290	6290	4	4
S_America	Guyana	N	567	567	5	5
S_America	Paraguay	S	3187	3187	2	2
S_America	Uruguay	S	13948	13948	8	8
S_America	Venezuela	N	29270	29270	13	13
